# Supplementary material for: Ecotin-like serine peptidase inhibitor ISP1 of Leishmania major plays a role in flagellar pocket dynamics and promastigote differentiation
Source: Cell Microbiol. 2012 May 8;14(8):1271–86. doi: 10.1111/j.1462-5822.2012.01798.x (PMC3440592; doi:10.1111/j.1462-5822.2012.01798.x)
Supplement: Supplementary file 3 [file cmi0014-1271-SD4.txt]

A B C D E F G
A. WT P<0.001 P<0.001 P<0.001 P<0.01 P<0.001 P<0.001 
B. Δisp1/2/3  P<0.001 n/s P<0.05 
 
P<0.001 P<0.001 P<0.001 
C. Δisp1/2/3:
ISP1 
P<0.001 n/s 
 
n/s P<0.001 P<0.001 P<0.001 
D. Δisp1/2/3:
ISP2-3 
P<0.001 P<0.05 
 
n/s 
 
P<0.001 P<0.001 P<0.001 
E. Δisp1/2/3:
ISP2-3 [pxG-
ISP1]
P<0.001 
 
P<0.001 P<0.001 P<0.001 P<0.01 n/s 
F. WT [pxG-
ISP1]
P<0.001 P<0.001 P<0.001 P<0.001 P<0.01 n/s 
G. WT [pxG-
ISP2]
P<0.001 P<0.001 
 
P<0.001 P<0.001 n/s 
 
n/s 
SupplementaryTable 1 
Suppl. Table 1:Δisp1/2/3parasitepopulationshavelongerflagellaandarelessmotilethanWTpopulationsStatistical
analysis of  flagella lengths of L.majorWT(A), Δisp1/2/3(B), Δisp1/2/3:ISP1(C), Δisp1/2/3:ISP2-3(D), Δisp1/2/3:ISP2-3
[pXG-ISP1] (E), WT[pXG-ISP1] (F) and WT[pXG-ISP2] (G), as measured byone-wayANOVA with a Tukeypost-test 
performed in GraphPad Prism 5. SupplementaryFigure 1 
B D 
Suppl. Figure 1:Western blots of cellextracts from 1 x 107 stationaryphasepromastigotesofWTL.major(Lane1), WTL. mexicana(Lane2), L. 
mexicanaΔpfr1 (Lane3)andL. mexicanaΔpfr2 (lane4),usingpurifiedanti-ISP1 (A) or anti-ISP2(C)primaryantibodyraisedinsheep.Antibodiesto
OligopeptidaseB(OPB)wereusedasloadingcontrol.FixedWTL. mexicanawere labelled with anti-ISP1 (B) or anti-ISP2(D)primaryantibodyand
donkeyanti-sheepAlexa488-secondaryantibody.NuclearandkinetoplastDNAwerestainedwithDAPI.Leftpanel,DICimage.Right panel, merged 
imageof ISP (green) and DAPI(blue). Scalebar = 5 µm. 
ISP1 
A 2 3 4 1 
17 kDa
80 kDa OPB OPB
ISP2 
C
17 kDa
80 kDa
2 3 4 1 
