# Supplementary material for: Ecotin-like serine peptidase inhibitor ISP1 of Leishmania major plays a role in flagellar pocket dynamics and promastigote differentiation
Source: Cell Microbiol. 2012 May 8;14(8):1271–86. doi: 10.1111/j.1462-5822.2012.01798.x (PMC3440592; doi:10.1111/j.1462-5822.2012.01798.x)
Supplement: Supplementary file 4 [file cmi0014-1271-SD2.xls]

## Sheet: TOTAL
Flagellar Proteins Identified in WT but not snl2 RNAi mutant trypanosomes
Accession						Predicted	Predicted
Number	Annotation	T. brucei	T. cruzi	L. major		pI	Mwt (kDa)	L. major
a	b	c	d	e	f	g	h	i	j	k	l
Tb09.160.2070	cyclophilin type peptidyl-prolyl cis-trans isomerase	+	+	+		5.3	35.7	LmjF01.0220
Tb09.211.0630	actin A	+	+	+		5.3	41.8	LmjF04.1230
Tb927.5.4480	paraflagellar rod component, par4	+	+	+		4.9	68.3	LmjF05.0040
Tb927.5.4470	hypothetical protein	+	+	+		5.9	95.7	LmjF05.0050
Tb10.406.0560	microtubule-associated protein	+	+	+		5.2	237	LmjF05.0380
Tb927.7.7250	hypothetical protein	+	+	+		7.7	142.3	LmjF05.0640
Tb927.5.520	stomatin-like protein	+	+	+		8.6	55.9	LmjF05.1040
Tb927.7.5650	kinesin	+	+	+		7	71.2	LmjF06.1030
Tb927.8.1550	hypothetical protein	+	+	+		5.5	88.1	LmjF07.0310
Tb927.8.780	hypothetical protein	+	+	+		6.1	116.5	LmjF07.0960
Tb927.8.640	hypothetical protein	+	+	+		4.5	12.2	LmjF07.1055
Tb927.5.3510	Structural maintenance of chromosome 3	+	+	+		6.2	136.3	LmjF08.0010
Tb927.5.2850	radial spoke protein RSP2, putative	+	+	+		4.4	57.5	LmjF08.0960
Tb927.5.2930	hypothetical protein	+	+	+		9.5	43.3	LmjF08.1100
Tb11.01.4180	ankyrin repeat protein	+	+	+		8.2	17.5	LmjF09.0365
Tb11.52.0004	hypothetical protein	+	+	+		9.4	35.1	LmjF09.0780
Tb11.01.5100	paraflagellar rod component	+	+	+		5.2	68.3	LmjF09.1320
Tb11.01.5260	hypothetical protein	+	+	+		4.1	22	LmjF09.1530
Tb927.8.3790	leucine-rich repeat protein	+	+	+		5.8	25.1	LmjF10.0180
Tb927.8.4010	fla1, flagellum-adhesion glycoprotein	+	+	+		5.3	59	LmjF10.0630
Tb11.02.4620	hypothetical protein	+	+	+		7.4	89	LmjF11.0410
Tb11.02.4150	PPDK, pyruvate phosphate dikinase	+	+	+		8.8	100.4	LmjF11.1000
Tb11.02.4120	hypothetical protein	+	+	+		9.8	27.5	LmjF11.1030
Tb927.1.2360	alpha tubulin	+	+	+		4.7	49.7	LmjF13.0340	11 others
Tb11.02.1135	dynein light chain, outer arm dynein-like protein	+	+	+		4.5	13	LmjF13.1180
Tb11.02.0810	hypothetical protein	+	+	+		9.5	107.8	LmjF13.1590
Tb927.7.4020	PP2C, protein phosphatase 2C	+	+	+		9.9	78	LmjF14.0900
Tb927.5.1730	ISP1	+	x	+		8.4	19.3	LmjF15.0300
Tb927.5.1880	ISP2	+	+	+		5	17.8	LmjF15.0510
Tb09.160.3630	PDE, cAMP specific phosphodiesterase	+	+	+		5.7	103.2	LmjF15.1480
Tb927.8.5440	TB-24, flagellar calcium-binding protein	+	+	+		4.4	24	LmjF16.0910	LmjF16.0920
Tb927.8.5000	PFR2	+	+	+		5.8	69.5	LmjF16.1430	LmjF16.1425
Tb10.70.5670	TEF1, elongation factor 1-alph	+	+	+		9.4	49.1	LmjF17.0080 - 86
Tb927.5.2250	hypothetical protein	+	+	+		4.7	48.8	LmjF17.0870
Tb927.5.2270	hypothetical protein	+		+		6.9	54	LmjF17.0900
Tb927.5.2530	hypothetical protein	+	+	+		8.5	114.9	LmjF17.1250
Tb10.389.1340	hypothetical protein	+	+	+		4.7	41.7	LmjF18.1630
Tb927.1.2100	calpain-like cysteine peptidase	+	+	+		4.5	126.1	LmjF20.1180	LmjF20.1185
Tb927.1.2230	calpain-like protein fragment	+	+	+		5.8	13.5	LmjF20.1310
Tb927.1.2260	calpain-like protein fragment	+	x	+		9.3	14	LmjF20.1310
Tb10.70.7330	adenylate kinase	+	+	+		4.8	29.7	LmjF21.1250
Tb10.70.7980	hypothetical protein	+	+	+		5	33.7	LmjF21.1640
Tb927.8.1990	TRYP2, tryparedoxin peroxidase	+	+	+		7.4	26	LmjF23.0040
Tb927.8.6910	cyclophilin, peptidyl-prolyl cis-trans isomerase-like protein	+	+	+		7.8	21.3	LmjF24.1315
Tb927.8.6660	hypothetical protein	+	+	+		5.2	69	LmjF24.1560
Tb927.3.1040/60	hypothetical protein	+	+	+		5.7	46.3	LmjF25.1460
Tb927.3.1670	hypothetical protein	+	+	+		5.3	112.5	LmjF25.1600
Tb927.3.1770	hypothetical protein	+	+	+		9.3	100.9	LmjF25.1700
Tb927.7.1000	hypothetical protein	+	+	+		8.9	77.9	LmjF26.0930
Tb927.7.760	hypothetical protein	+	+	+		4.2	63.4	LmjF26.1180
Tb11.39.0004	hypothetical protein	+	+	+		5.7	45.6	LmjF27.1220
Tb11.46.0011	hypothetical protein	+	+	+		4.6	45.5	LmjF27.1290
Tb11.22.0001	hypothetical protein	+	+	+		8.9	24.6	LmjF27.1730
Tb927.2.4330	paraflagellar rod protein	+	+	+		6.4	87.1	LmjF27.1850
Tb927.2.3020	hypothetical protein	+	+	+		5.4	118.8	LmjF27.2620	LmjF02.0700
Tb11.02.5800	calmodulin	+	+	+		4.6	17.7	LmjF28.0800
Tb11.02.5590	hypothetical protein	+	+	+		8.1	29.3	LmjF28.1060
Tb927.3.5510	hypothetical protein	+	+	+		8.6	96.3	LmjF29.0130
Tb927.3.5290	hypothetical protein	+	+	+		5.5	104	LmjF29.0380
Tb927.3.5140	hypothetical protein	+	+	+		6.1	84	LmjF29.0550
Tb927.3.3540	hypothetical protein	+	+	+		6.9	52.8	LmjF29.0800
Tb927.3.3770	hypothetical protein	+	+	+		4.4	31.6	LmjF29.1170
Tb927.3.4320	PFR1	+	+	+		5.9	68.6	LmjF29.1750	LmjF29.1760	LmjF29.1770
Tb927.3.3040	hypothetical protein	+	+	+		5.7	28.7	LmjF29.2710
Tb927.6.3220	hypothetical protein	+	+	+		6.4	115.7	LmjF30.1900
Tb927.6.3920	hypothetical protein	+	+	+		4.6	17	LmjF30.2650
Tb927.6.4140	hypothetical protein	+	+	+		6.5	13	LmjF30.2850
Tb927.6.4990	ATP synthase, epsilon chain, putative	+	+	+		5.5	20	LmjF30.3600
Tb927.4.5370	dynein light chain 2B	+	+	+		8.8	13.1	LmjF31.3145
Tb10.61.2630	protein transport protein sec13	+	+	+		6.5	41.6	LmjF32.0050
Tb10.61.2450	hypothetical protein	+	+	+		7	121.8	LmjF32.0140
Tb11.50.0007	dynein light chain	+	+	+		6.7	10.4	LmjF32.0230
Tb11.01.5470	centrin	+	+	+		5	20.7	LmjF32.0660
Tb11.01.6040	hypothetical protein	+	+	+		5.5	94.4	LmjF32.1210
Tb11.01.6510	hypothetical protein	+	+	+		3.8	41	LmjF32.1680
Tb11.01.6740	paraflagellar rod protein	+	+	+		3.8	27.9	LmjF32.1910
Tb11.01.8640	hypothetical protein	+	+	+		8.8	70.6	LmjF32.3160
Tb11.01.8370	hypothetical protein	+	+	+		9.5	87.3	LmjF32.3430
Tb10.26.0680	hypothetical protein	+	+	+		5.6	14.3	LmjF33.0610
Tb10.26.0640	hypothetical protein	+	+	+		4.8	25	LmjF33.0640
Tb10.70.4990	hypothetical protein	+	+	+		5.1	13.7	LmjF34.0260
Tb10.70.4610	hypothetical protein	+	+	+		8.4	86.7	LmjF34.0560
Tb10.70.4530	hypothetical protein	+	+	+		4.9	87	LmjF34.0630
Tb927.4.3330	hypothetical protein	+	+	+		4.7	20	LmjF34.1030
Tb927.4.2820	hypothetical protein	+	+	+		8.8	108.9	LmjF34.1440
Tb927.4.1740	hypothetical protein	+	+	+		5	47.6	LmjF34.2950
Tb927.4.1720	nucleoside diphosphate kinase	+	+	+		5.1	38.9	LmjF34.2980
Tb927.4.670	hypothetical protein	+	+	+		8	74	LmjF34.4050
Tb927.4.660	hypothetical protein	+	+	+		6	78.7	LmjF34.4070
Tb09.211.4780	hypothetical protein	+	+	+		6.2	82.4	LmjF35.1600
Tb09.211.2560	nucleoside diphosphate kinase	+	+	+		5.6	37	LmjF35.3870
Tb09.211.2250	hypothetical protein	+	+	+		4.7	31.5	LmjF35.4060
Tb09.211.0890	hypothetical protein	+	+	+		7.7	19.8	LmjF35.5080
Tb10.70.0920	hypothetical protein	+	+	+		5.7	46.7	LmjF36.1560
Tb10.70.0090	dynein light chain	+	+	+		4.6	14.1	LmjF36.2160
Tb10.6k15.3150	cyclin-e binding protein 1-like protein	+	+	+		7.3	52	LmjF36.2600
Tb11.01.1870	actin-like protein	+	+	+		5.8	43	LmjF36.3310
Tb10.6k15.0810	hypothetical protein	+	+	+		4.9	118.6	LmjF36.4230
Tb10.6k15.0690	hypothetical protein	+	+	+		5	152.9	LmjF36.4270
Tb10.6k15.0480	hypothetical protein	+	+	+		9.8	17.1	LmjF36.4460
Tb10.6k15.1510	hypothetical protein	+	+	+		5	80	LmjF36.5870
Tb10.6k15.2630	hypothetical protein	+	+	+		5.4	25.9	LmjF36.6640
Tb10.6k15.2590	hypothetical protein	+	+	+		8	8 17.6	LmjF36.6680
Tb10.6k15.2350	nuclear pore complex protein (NU 155)	+	+	+		6.6	144.3	LmjF36.6890
Tb927.3.3750	hypothetical protein	+	+	x		5.3	19.8	x
Tb927.3.4760	dynamin	+	+	x		7.4	73	x
Tb927.4.5340	hypothetical protein	+	+	x		7.1	94.6	x
Tb927.5.940	NADH-dependent fumarate reductase	+	+	x		9.3	94.9	x
Tb927.5.3630	hypothetical protein	+	+	x		5	44.6	x
Tb927.6.1720	hypothetical protein	+	+	x		7.3	82.4	x
Tb927.7.6830	trans-sialidase	+		x		8.9	47.4	x
Tb927.7.6950	hypothetical protein	+	+	x		9.6	90.4	x
Tb927.7.6850	trans-sialidase	+		x		6.5	84.5	x
Tb927.7.1920	leucine-rich repeat protein (LRRP)	+	x	x		4.9	59.2	x
Tb927.8.3780	hypothetical protein	+	+	x		7.1	18.2	x
Tb927.8.6260	hypothetical protein	+	+	x		5.2	108.2	x
Tb09.160.4280	TRYP1, tryparedoxin peroxidase	+	+	x		6.4	22.4	x
Tb11.02.3680	hypothetical protein	+	+	x		6.6	25	x
Tb11.0330	SEQUENCE ORPHAN	+	+	x		5.2	64.7	x
Tb927.2.340	retrotransposon hot spot protein (RHS)	+	x	x		5.8	97.8	x
Tb927.2.5660	adenylate kinase	+	x	x		5.7	29.3	x
Tb10.v4.0053	SEQUENCE ORPHAN	+	x	x		5.4?	483?	x

## Sheet: ANNOTATED
Flagellar Proteins Identified in WT but not snl2 RNAi mutant trypanosomes (PFRA mutant)
Experimentally Characterised or From Inferred Orthology and in Leishmania
Accession			Predicted	Predicted
Number	Annotation	T. cruzi	pI	Mwt (kDa)	L. major
a	b	c	d	e	f
Tb09.160.2070	cyclophilin type peptidyl-prolyl cis-trans isomerase	+	5.3	35.7	LmjF01.0220
Tb09.211.0630	actin A	+	5.3	41.8	LmjF04.1230
Tb927.5.4480	paraflagellar rod component, par4	+	4.9	68.3	LmjF05.0040
Tb10.406.0560	microtubule-associated protein	+	5.2	237	LmjF05.0380
Tb927.5.520	stomatin-like protein	+	8.6	55.9	LmjF05.1040
Tb927.7.5650	kinesin	+	7	71.2	LmjF06.1030
Tb927.5.3510	Structural maintenance of chromosome 3	+	6.2	136.3	LmjF08.0010
Tb927.5.2850	radial spoke protein RSP2, putative	+	4.4	57.5	LmjF08.0960
Tb11.01.4180	ankyrin repeat protein	+	8.2	17.5	LmjF09.0365
Tb11.01.5100	paraflagellar rod component	+	5.2	68.3	LmjF09.1320
Tb927.8.3790	leucine-rich repeat protein	+	5.8	25.1	LmjF10.0180
Tb927.8.4010	fla1, flagellum-adhesion glycoprotein	+	5.3	59	LmjF10.0630
Tb11.02.4150	PPDK, pyruvate phosphate dikinase	+	8.8	100.4	LmjF11.1000
Tb927.1.2360	alpha tubulin	+	4.7	49.7	LmjF13.0340	11 others
Tb11.02.1135	dynein light chain, outer arm dynein-like protein	+	4.5	13	LmjF13.1180
Tb927.7.4020	PP2C, protein phosphatase 2C	+	9.9	78	LmjF14.0900
Tb927.5.1730	ISP1	x	8.4	19.3	LmjF15.0300
Tb927.5.1880	ISP2	+	5	17.8	LmjF15.0510
Tb09.160.3630	PDE, cAMP specific phosphodiesterase	+	5.7	103.2	LmjF15.1480
Tb927.8.5440	TB-24, flagellar calcium-binding protein	+	4.4	24	LmjF16.0910	LmjF16.0920
Tb927.8.5000	PFR2	+	5.8	69.5	LmjF16.1430	LmjF16.1425
Tb10.70.5670	TEF1, elongation factor 1-alph	+	9.4	49.1	LmjF17.0080 - 86
Tb927.1.2100	calpain-like cysteine peptidase	+	4.5	126.1	LmjF20.1180	LmjF20.1185
Tb927.1.2230	calpain-like protein fragment	+	5.8	13.5	LmjF20.1310
Tb927.1.2260	calpain-like protein fragment	x	9.3	14	LmjF20.1310		3 fold increase in promastigotes
Tb10.70.7330	adenylate kinase	+	4.8	29.7	LmjF21.1250
Tb927.8.1990	TRYP2, tryparedoxin peroxidase	+	7.4	26	LmjF23.0040
Tb927.8.6910	cyclophilin, peptidyl-prolyl cis-trans isomerase-like protein	+	7.8	21.3	LmjF24.1315
Tb927.2.4330	paraflagellar rod protein	+	6.4	87.1	LmjF27.1850
Tb11.02.5800	calmodulin	+	4.6	17.7	LmjF28.0800
Tb927.3.4320	PFR1	+	5.9	68.6	LmjF29.1750	LmjF29.1760	LmjF29.1770
Tb927.6.4990	ATP synthase, epsilon chain, putative	+	5.5	20	LmjF30.3600
Tb927.4.5370	dynein light chain 2B	+	8.8	13.1	LmjF31.3145
Tb10.61.2630	protein transport protein sec13	+	6.5	41.6	LmjF32.0050
Tb11.50.0007	dynein light chain	+	6.7	10.4	LmjF32.0230
Tb11.01.5470	centrin	+	5	20.7	LmjF32.0660
Tb11.01.6740	paraflagellar rod protein	+	3.8	27.9	LmjF32.1910
Tb927.4.1720	nucleoside diphosphate kinase	+	5.1	38.9	LmjF34.2980
Tb09.211.2560	nucleoside diphosphate kinase	+	5.6	37	LmjF35.3870
Tb10.70.0090	dynein light chain	+	4.6	14.1	LmjF36.2160
Tb10.6k15.3150	cyclin-e binding protein 1-like protein	+	7.3	52	LmjF36.2600
Tb11.01.1870	actin-like protein	+	5.8	43	LmjF36.3310
Tb10.6k15.2350	nuclear pore complex protein (NU 155)	+	6.6	144.3	LmjF36.6890

## Sheet: HYPOTHETICAL
Flagellar Proteins Identified in WT but not snl2 RNAi mutant trypanosomes
Hypothetical and in Leishmania
Accession			Predicted	Predicted
Number	Annotation	T. cruzi	pI	Mwt (kDa)	L. major
Tb927.3.3040	hypothetical protein	+	5.7	28.7	LmjF29.2710
Tb927.3.1040/60	hypothetical protein	+	5.7	46.3	LmjF25.1460
Tb927.3.3770	hypothetical protein	+	4.4	31.6	LmjF29.1170
Tb927.3.1670	hypothetical protein	+	5.3	112.5	LmjF25.1600
Tb927.3.1770	hypothetical protein	+	9.3	100.9	LmjF25.1700
Tb927.3.5140	hypothetical protein	+	6.1	84	LmjF29.0550
Tb927.3.5290	hypothetical protein	+	5.5	104	LmjF29.0380
Tb927.3.5510	hypothetical protein	+	8.6	96.3	LmjF29.0130
Tb927.4.2820	hypothetical protein	+	8.8	108.9	LmjF34.1440
Tb927.4.3330	hypothetical protein	+	4.7	20	LmjF34.1030
Tb927.4.1740	hypothetical protein	+	5	47.6	LmjF34.2950
Tb927.4.670	hypothetical protein	+	8	74	LmjF34.4050
Tb927.4.660	hypothetical protein	+	6	78.7	LmjF34.4070
Tb927.5.2930	hypothetical protein	+	9.5	43.3	LmjF08.1100
Tb927.5.2250	hypothetical protein	+	4.7	48.8	LmjF17.0870
Tb927.5.2270	hypothetical protein	+	6.9	54	LmjF17.0900
Tb927.5.2530	hypothetical protein	+	8.5	114.9	LmjF17.1250
Tb927.5.4470	hypothetical protein	+	5.9	95.7	LmjF05.0050
Tb927.6.3220	hypothetical protein	+	6.4	115.7	LmjF30.1900
Tb927.6.4140	hypothetical protein	+	6.5	13	LmjF30.2850
Tb927.6.3920	hypothetical protein	+	4.6	17	LmjF30.2650
Tb927.7.7250	hypothetical protein	+	7.7	142.3	LmjF05.0640
Tb927.7.1000	hypothetical protein	+	8.9	77.9	LmjF26.0930
Tb927.7.760	hypothetical protein	+	4.2	63.4	LmjF26.1180
Tb927.8.640	hypothetical protein	+	4.5	12.2	LmjF07.1055
Tb927.8.780	hypothetical protein	+	6.1	116.5	LmjF07.0960
Tb927.8.1550	hypothetical protein	+	5.5	88.1	LmjF07.0310
Tb927.8.6660	hypothetical protein	+	5.2	69	LmjF24.1560
Tb09.211.0890	hypothetical protein	+	7.7	19.8	LmjF35.5080
Tb09.211.2250	hypothetical protein	+	4.7	31.5	LmjF35.4060
Tb09.211.4780	hypothetical protein	+	6.2	82.4	LmjF35.1600
Tb10.26.0640	hypothetical protein	+	4.8	25	LmjF33.0640
Tb10.26.0680	hypothetical protein	+	5.6	14.3	LmjF33.0610
Tb10.389.1340	hypothetical protein	+	4.7	41.7	LmjF18.1630
Tb10.61.2450	hypothetical protein	+	7	121.8	LmjF32.0140
Tb10.6k15.0480	hypothetical protein	+	9.8	17.1	LmjF36.4460
Tb10.6k15.0690	hypothetical protein	+	5	152.9	LmjF36.4270
Tb10.6k15.0810	hypothetical protein	+	4.9	118.6	LmjF36.4230
Tb10.6k15.1510	hypothetical protein	+	5	80	LmjF36.5870
Tb10.6k15.2590	hypothetical protein	+	8	8 17.6	LmjF36.6680
Tb10.6k15.2630	hypothetical protein	+	5.4	25.9	LmjF36.6640
Tb10.70.0920	hypothetical protein	+	5.7	46.7	LmjF36.1560
Tb10.70.4530	hypothetical protein	+	4.9	87	LmjF34.0630
Tb10.70.4610	hypothetical protein	+	8.4	86.7	LmjF34.0560
Tb10.70.4990	hypothetical protein	+	5.1	13.7	LmjF34.0260
Tb10.70.7980	hypothetical protein	+	5	33.7	LmjF21.1640
Tb11.01.5260	hypothetical protein	+	4.1	22	LmjF09.1530
Tb11.01.6040	hypothetical protein	+	5.5	94.4	LmjF32.1210
Tb11.01.6510	hypothetical protein	+	3.8	41	LmjF32.1680
Tb11.01.8370	hypothetical protein	+	9.5	87.3	LmjF32.3430
Tb11.01.8640	hypothetical protein	+	8.8	70.6	LmjF32.3160
Tb11.02.0810	hypothetical protein	+	9.5	107.8	LmjF13.1590
Tb11.02.4120	hypothetical protein	+	9.8	27.5	LmjF11.1030
Tb11.02.4620	hypothetical protein	+	7.4	89	LmjF11.0410
Tb11.02.5590	hypothetical protein	+	8.1	29.3	LmjF28.1060
Tb11.22.0001	hypothetical protein	+	8.9	24.6	LmjF27.1730
Tb11.39.0004	hypothetical protein	+	5.7	45.6	LmjF27.1220
Tb11.46.0011	hypothetical protein	+	4.6	45.5	LmjF27.1290
Tb11.52.0004	hypothetical protein	+	9.4	35.1	LmjF09.0780
Tb927.2.3020	hypothetical protein	+	5.4	118.8	LmjF27.2620	LmjF02.0700
